# Supplementary material for: Parenting styles, maladaptive coping styles, and disturbed eating attitudes and behaviors: a multiple mediation analysis in patients with feeding and eating disorders
Source: PeerJ. 2023 Feb 10;11:e14880. doi: 10.7717/peerj.14880 (PMC9924137; doi:10.7717/peerj.14880)
Supplement: Supplemental Information 1 [file peerj-11-14880-s001.zip]

Archive with 1 entries (1 files):
- Data for analysis.sav
